# Supplementary material for: Optimization of the antifungal properties of the bacterial peptide EntV by variant analysis
Source: mBio. 2024 Apr 9;15(5):e00570-24. doi: 10.1128/mbio.00570-24 (PMC11077972; doi:10.1128/mbio.00570-24)
Supplement: Table S1 — Statistical analysis and additional biological replicates of C. elegans survival curves. [file mbio.00570-24-s0002.xlsx]

## Sheet: Fig 1
Table S1: Statistical analysis and additional biological replicates of C. elegans survival curves.
Trial #	Treatment	Median survival (days)	Statistics
Data for Figure 1C: C. albicans infected C. elegans treated with alanine scan mutants of 10aa
1	10aa-WT	14
2	10aa-WT	13
3	10aa-WT	11
			p-value vs. 10aa
1	DMSO	7.5	p < 0.0001
2	DMSO	7	p < 0.0001
3	DMSO	9	p < 0.0001
			p-value vs. 10aa
1	10aa-A1	13.5	p = 0.4643
2	10aa-A1	14	p = 0.7596
3	10aa-A1	11	p = 0.8342
			p-value vs. 10aa
1	10aa-A2	14.5	p = 0.7321
2	10aa-A2	13	p = 0.2708
3	10aa-A2	11	p = 0.9225
			p-value vs. 10aa
1	10aa-A3	14	p = 0.9030
2	10aa-A3	12	p = 0.0669
			p-value vs. 10aa
1	10aa-A5	13	p = 0.1443
2	10aa-A5	12	p = 0.0073
			p-value vs. 10aa
1	10aa-A8	12.5	p = 0.3192
2	10aa-A8	13	p = 0.5166
			p-value vs. 10aa
1	10aa-A9	13.5	p = 0.6646
2	10aa-A9	13	p = 0.4295
Data for Figure 1D: C. albicans infected C. elegans treated with alanine scan mutants of 11aa
1	11aa-WT	14.5
2	11aa-WT	14
3	11aa-WT	11
			p-value vs. 11aa
1	DMSO	7	p < 0.0001
2	DMSO	7	p < 0.0001
3	DMSO	9	p < 0.0001
			p-value vs. 11aa
1	11aa-A2	11.5	p = 0.1913
2	11aa-A2	12	p = 0.0025
3	11aa-A2	11	p = 0.6621
			p-value vs. 11aa
1	11aa-A3	13	p = 0.0834
2	11aa-A3	14	p = 0.6526
3	11aa-A3	11	p = 0.8622
			p-value vs. 11aa
1	11aa-A4	11	p = 0.0176
2	11aa-A4	13	p = 0.3588
3	11aa-A4	10	p = 0.0105
			p-value vs. 11aa
1	11aa-A6	13	p = 0.0530
2	11aa-A6	13	p = 0.0446
			p-value vs. 11aa
1	11aa-A9	13	p = 0.2412
2	11aa-A9	14	p = 0.6527
			p-value vs. 11aa
1	11aa-A10	13	p = 0.3039
2	11aa-A10	13	p = 0.0023
Data for Figure 1F: C. albicans infected C. elegans treated with hydrophobe 12aa variants
1	12aa-WT	14
2	12aa-WT	9
			p-value vs. 12aa-WT
1	DMSO	6	p < 0.0001
2	DMSO	5.5	p < 0.0001
			p-value vs. 12aa-WT
1	12aa-V3	12	p = 0.0110
2	12aa-V3	7	p = 0.0707
			p-value vs. 12aa-WT
1	12aa-L3	6.5	p < 0.0001
2	12aa-L3	6	p < 0.0001

## Sheet: Fig 3
Trial #	Treatment	Median survival (days)	Statistics
Data for Figure 3A: C. albicans infected C. elegans treated with 10aa library hits
1	12aa-WT	undefined
2	12aa-WT	undefined
3	12aa-WT	10.5
			p-value vs. 12aa-WT
1	DMSO	7.5	p < 0.0001
2	DMSO	6	p < 0.0001
3	DMSO	6	p < 0.0001
			p-value vs. 12aa-WT
1	10aa-WT	10	p = 0.0038
2	10aa-WT	7	p = 0.0089
3	10aa-WT	8	p = 0.0054
			p-value vs. 12aa-WT
1	P1	undefined	p = 0.7387
2	P1	9.5	p = 0.2183
3	P1	9	p = 0.0101
			p-value vs. 12aa-WT
1	P2	10	p = 0.0445
2	P2	9	p = 0.0609
3	P2	7	p = 0.0017
			p-value vs. 12aa-WT
1	P3	11	p = 0.3226
2	P3	n/a	n/a
3	P3	undefined	p = 0.1960
			p-value vs. 12aa-WT
1	P4	11	p = 0.5368
2	P4	undefined	p = 0.7066
3	P4	10	p = 0.9172
			p-value vs. 12aa-WT
1	P5	11	p = 0.1580
2	P5	n/a	n/a
3	P5	11	p = 0.5792

## Sheet: Fig 5
Trial #	Treatment	Median survival (days)	Statistics
Data for Figure 5B: C. albicans infected C. elegans treated with D-form 12aa-WT
1	12aa-WT (L)	13
2	12aa-WT (L)	12
3	12aa-WT (L)	12
			p-value vs. 12aa-WT (L)
1	DMSO	7	p < 0.0001
2	DMSO	7	p < 0.0001
3	DMSO	7.5	p < 0.0001
			p-value vs. 12aa-WT (L)
1	12aa-WT (D)	12	p = 0.2077
2	12aa-WT (D)	11	p = 0.5510
2	12aa-WT (D)	11	p = 0.0746
Data for Figure 5C: C. albicans infected C. elegans treated with 12aa (i+7 staple)
1	12aa-WT (L)	12
2	12aa-WT (L)	11
			p-value vs. 12aa-WT (L)
1	DMSO	7	p < 0.0001
2	DMSO	6	p < 0.0001
			p-value vs. 12aa-WT (L)
1	12aa (i+7 staple)	12	p = 0.9879
2	12aa (i+7 staple)	11.5	p = 0.7753

## Sheet: Sheet1
	Trial #	Treatment	Median survival (days)	Statistics
		C. neoformans
	1	DMSO	6
	2	DMSO	7.5
	3	DMSO	7
				p-value vs DMSO
	1	12aa	11	p < 0.0001
	2	12aa	Undefined	p < 0.0001
	3	12aa	Undefined	p < 0.0001
				p-value vs DMSO	p-value vs 12aa
	1	P4	------	------	------
	2	P4	Undefined	p < 0.0001	p = 0.5234
	3	P4	Undefined	p < 0.0001	p > 0.9999
		C. gattii
	1	DMSO	6
	2	DMSO	8
	3	DMSO	7
				p-value vs DMSO
	1	12aa	9	p = 0.0039
	2	12aa	11	p < 0.0001
	3	12aa	11	p < 0.0001
				p-value vs DMSO	p-value vs 12aa
	1	P4	------	------	------
	2	P4	11	p < 0.0001	p = 0.7931
	3	P4	Undefined	p < 0.0001	p = 0.8602
