# Supplementary material for: Optimization of the antifungal properties of the bacterial peptide EntV by variant analysis
Source: mBio. 2024 Apr 9;15(5):e00570-24. doi: 10.1128/mbio.00570-24 (PMC11077972; doi:10.1128/mbio.00570-24)
Supplement: Table S2 — Source data underlying figures. [file mbio.00570-24-s0003.xlsx]

## Sheet: Fig 1C
Table S2: Source data underlying figures.
Time (Days)	DMSO	12aa-WT	10aa-WT	10aa-A1	10aa-A2	10aa-A3	10aa-A5	10aa-A8	10aa-A9	10aa-BS
1	1						1	1
1	1
1	1
1	1
1	1
2	1			1	1		1	1		1
4	1	1	1	1	1	1	1	1	1	1
4	1	1		1		1	1	1		1
4	1					1		1
4	1							1
5	1			1	1			1		1
5	1			1	1					1
6	1	1	1			1	1		1	1
6	1		1			1	1		1
6	1
7	1	1	1		1	1	1		1
7	1		1				1		1
7									1
8	1	1	1	1	1	1	1	1	1	1
8				1
8				1
8				1
9	1	1	1	1	1	1	1	1	1	1
9	1		1	1			1	1	1	1
9	1		1				1	1
9								1
11	1		1	1	1	1	1	1		1
11	1			1				1
11	1
11	1
12	1	1	1	1	1	1	1	1	1	1
12	1		1	1	1	1	1		1	1
12	1								1	1
12									1
12									1
13	1	1	1	1	1	1	1	1	1	1
13	1	1	1	1	1	1	1		1
13	1						1
13	1
14	1	1	1	1	1	1	1	1	1	1
14	1	1	1	1	1	1	1	1	1	1
14		0	0	1	0	1	1	0	0	0
14		0	0	0	0	0	1	0	0	0
14		0	0	0	0	0	0	0	0	0
14		0	0	0	0	0	0	0	0	0
14		0	0	0	0	0	0	0	0	0
14		0	0	0	0	0	0	0	0	0
14		0	0	0	0	0	0	0	0	0
14		0	0	0	0	0	0	0	0	0
14		0	0	0	0	0	0	0	0	0
14		0	0	0	0	0	0	0	0	0
14		0	0	0	0	0	0	0	0	0
14		0	0	0	0	0	0	0	0	0
14		0	0	0	0	0			0	0
14		0	0	0	0	0			0	0
14		0	0	0	0	0				0
14		0	0		0	0
14		0			0
14		0
14		0

## Sheet: Fig 1D
Time (Days)	DMSO	12aa-WT	11aa-WT	11aa-A2	11aa-A3	11aa-A4	11aa-A6	11aa-A9	11aa-A10	11aa-BS
1	1	1
3	1	1	1	1	1	1	1	1	1	1
3	1	1	1	1	1	1	1		1	1
3	1	1	1	1	1	1	1		1	1
3	1		1	1	1	1	1		1
3	1			1		1	1
3	1			1		1
3	1			1
4	1	1	1	1	1	1	1	1	1	1
4	1		1	1	1	1		1
4	1				1
5	1		1	1		1	1	1	1	1
5	1							1
6	1			1	1	1		1	1	1
6	1									1
7	1	1	1		1	1		1	1
7	1							1	1
8	1	1	1	1	1	1	1	1
8	1				1	1	1
10	1	1	1	1	1	1	1	1	1	1
10	1			1			1
11	1			1		1	1	1	1	1
11	1					1
11	1
12	1	1	1	1	1	1	1	1	1	1
12					1	1	1	1		1
12	1							1
13	1	1	1	1	1	1	1	1	1	1
13	1	1			1	1	1	1	1	1
13	1	1			1	1	1	1	1	1
13	1				1		1		1
13					1		1
13							1
13							1
14		1	1	1	1	1	1	1	1	1
14	1	1	0	0	1	1	1	1	1	0
14	1	0	0	0	0	0	0	0	0	0
14	1	0	0	0	0	0	0	0	0	0
14		0	0	0	0	0	0	0	0	0
14		0	0	0	0	0	0	0	0	0
14		0	0	0	0	0	0	0	0	0
14		0	0	0	0	0	0	0	0	0
14		0	0	0	0	0	0	0	0	0
14		0	0	0	0		0	0	0	0
14		0	0	0	0			0	0	0
14		0	0	0				0	0	0
14		0	0	0				0	0	0
14		0	0						0	0
14		0	0							0
14		0	0							0
14		0	0
14		0	0

## Sheet: Fig 1F
Time (Days)	12AA-WT	C->S	C->A	L3	V3	DMSO
2		1		1		1
2		1		1		1
2		1				1
2						1
3		1	1	1		1
3		1	1	1		1
3		1	1	1		1
3		1	1	1		1
3		1				1
3		1				1
3		1				1
3		1				1
3		1				1
5	1	1	1	1	1	1
5	1	1	1	1	1	1
5		1	1	1	1	1
5		1	1	1	1	1
5		1	1	1	1	1
5		1	1	1	1	1
5		1	1	1	1	1
5		1	1	1	1	1
5		1	1	1	1	1
5		1		1	1	1
5		1		1	1	1
5		1		1
5		1		1
5		1
6	1	1	1	1	1	1
6		1	1	1	1	1
6		1	1	1	1	1
6		1		1	1	1
6		1		1		1
6		1		1		1
6		1		1		1
6		1		1		1
6		1		1		1
6		1				1
6		1
6		1
6
6
6
7	1	1	1	1	1	1
7	1	1	1	1	1	1
7		1	1	1	1	1
7		1		1		1
7		1		1		1
7		1		1		1
7		1		1		1
7		1		1		1
7						1
7						1
9	1	1	1	1	1	1
9	1	1	1	1	1	1
9	1	1	1	1	1	1
9	1	1	1	1	1	1
9		1		1		1
9		1		1		1
9						1
9						1
9						1
9						1
10	1	1	1	1	1	1
10	1	1	1	1	1	1
10	1	1	1	1	1	1
10	1		1			1
10						1
10						1
11	1	1	1	1	1
11	1	1	1	1	1
11	1	1	1	1	1
11	1		1	1	1
11	1		1	1	1
11	1		1		1
12	1	1	1	1	1
12	1	1	1	1	1
12	1	1	1	1	1
12	1		0	1	1
12	1		0	1	1
12	1		0	0	1
12	0		0		1
12	0		0		0
12	0		0		0
12	0		0		0
12	0		0		0
12	0		0		0
12	0		0		0
12	0		0		0
12	0		0		0
12	0		0		0
12	0		0		0
12	0		0		0
12	0		0		0
12	0		0		0
12	0		0		0
12	0		0		0
12	0		0		0
12	0		0		0
12	0				0
12	0				0
12	0				0
12	0				0
12	0				0
12	0				0
12	0				0
12	0				0
12	0
12	0
12	0
12	0
12	0
12	0
12	0
12	0
12	0
12	0
12	0

## Sheet: Fig 2B
C. elegans relative infection	Biofilm percent DMSO
56.86	105.86
43.6	83.2
55.3	114.21
49.02	97.46
52.89	108.96
65.82	97.38
42.44	98.31
54.92	120.94
71.85	104.14
43.4	116.15
65.85	110.57
94.32	108.62
62.27	106.03
101.55	102.99
93.98	103.52
98.91	97.13
103.12	106.79
57.63	80.58
57.95	88.5
57.34	95.8
60.75	107.62
70.94	123.78
93.9	72.1
63.18	87.53
73.41	92.6
65.9	115.92
62.62	86.68
48.2	86.64
51.71	91.18
63.65	110.22
137.83	117.07
70.81	127.25
58.57	98.69
102.3	92.73
61.05	86.68
96.13	96.29
67	101.33
194.18	106.22
114.08	116.35
141.23	121
106.89	75.03
87.66	108.51
83.69	100.41
99.06	85.42
77.09	89.4
67.97	80.19
67.06	100.26
84.64	92.62
995.58	109.26
68.86	87.9
101.71	79.75
92	76.88
118.2	106.24
97.53	87.64
61.09	107.38
134.72	107.2
58	92.96
59.87	94.5
82.86	108.08
75.85	96.34
184.26	126.71
82.72	114.75
53.1	109.44
90.69	111.62
58.31	103.27
52.26	79.08
45.11	121.2
41.16	119.54
53.93	110.77
30.65	120.49
53.83	127.89
48.93	104.98
57.61	106.83
48	81.78
41.07	75.33	P2
48.71	99.05
63.48	119.12
41.12	101.8
41.41	156.69
51.62	103.08
44.33	111.5
88.91	97.9
56.07	103.99
53.99	101.49
43.48	107.08
48.92	110.01
37.16	121.52
34.98	124.42
36.71	54.01	P1
129.82	85.4
113.38	78.81
86.65	105.07
89.08	88.66
82.1	100.08
71.95	90.29
101.03	85.75
110.23	71.19
101.03	104.34
266.76	98.84
189.55	105.68
157.54	96.52
121.41	89.47
168.7	83
93.54	108.9
96.48	75.88
106.73	79.56
202.96	112.66
77.29	94.46
83.13	89.34
148.72	82.94
165.88	96.91
179.85	115.61
185.48	118.67
198.3	83.11
154.98	79.87
139.17	88.96
154.82	83.95
161.12	100.96
119.32	96.09
146.39	106.88
130.08	83.11
134.52	96.13
146.3	145.46
91.29	113.65
105.02	92.64
115.01	106
91.96	129.74
102.63	128.92
91.75	83.5
108.84	97.45
111.17	123.63
126.46	120.38
118.62	103.32
127.9	100.31
51.66	97.36
150.6	112.35
150.17	111.27
148.7	100.49
60.21	90.34
55.21	111.14
71.34	94.32
127.88	93.99
156.85	96.21
91.15	100.75
125.24	102.22
118.56	99.62
132.39	117.21
131.21	89.13
97.68	64.78
109.89	59.99
122.22	62.81
58.75	79.08
93.8	53.24
163.02	66.6
115.54	86.33
99.97	75.48
85.76	74.23
106.88	96.91
161.44	101.8
151.72	88.17
103.69	85.41
118.87	98.77
110.16	61.2
132.97	79.93
137.44	75.25
158.84	84.51
175.31	82.5
140.79	95.56
163.66	104.11
189.95	107.22
177.31	94.12
118.42	82.79
130.48	94.55
100.85	106.23
149.1	95.3
86.79	104.51
66.82	113.03
83.96	100.24
92.97	98.92
97.68	103.97
67.28	87.68
77.52	108.2
101.26	94.1
101.92	108.18
119.27	102.15
109.25	115.43
70.23	100.88
87.79	99.83
55.49	106.19
57.36	112.32
64.52	87.17
335.27	83.13
64.74	80.88
67.85	115.13
72.95	116.74
79.64	100.3
81.28	97.49
108.11	102.55
81.14	118.83
53.18	124
66.74	117.48
98.08	124.07
98.13	114.83
59.76	92.15
84.53	117.39
73.48	114.74
183.92	87.93
56.52	106.69
80.81	96.73
115.94	121.68
140.78	98.7
71.1	98.72
100.59	100.81
188.9	106.24
80.73	89.73
76.82	97.36
71.15	83.19
85.47	83.37
87.63	68.58
102.78	87.85
94.73	75.87
96.25	83.97
120.04	98.21
309.14	93.11
86.17	89.3
77.97	97.96
61.12	71.78
76.54	66.99
77.61	67.59
86.59	64.21
67.32	87.13
73.97	113.21
73.86	96.22
71.02	88.03
91.06	69.74
96.01	60.36
74.2	82.88
81.05	122.87
85.21	93.78
110.5	89.41
73.28	101.32
65.4	91.27
66.13	81.6
58.5	71.42
105.88	88.47
75.28	61.91
81.86	67.37
61.33	68.69
59.35	68.49
74.18	54.68
75.8	63.5
46.3	67.95	P3
55.42	82.43
55.08	72.16
51.05	97.65
64.52	112.31
65.67	111.06
82.37	128
58.21	143.82
56.72	141.59
97.8	106.61
69.54	123.65
91.38	116.89
168.88	109.81
177.91	99.24
310.44	111.47
325.09	88.52
81.51	86.17
61.74	95.36
72.91	115.44
191.9	104.42
381.88	113.01
56.83	102.73
63.71	123.05
72.28	97.85
208.42	85.02
57.83	94.78
48.04	81.84
48.37	101.32
71.46	107.4
147.67	100.23
63.36	119
68.19	95.31
102.93	105.01
104.02	95.66
123.04	102.99
273.7	117.94
78.86	94.91
219.48	117.21
173.45	117.76
130.22	95.94
282.22	107.78
140.34	93.88
260.12	104.85
33.74	91.11
100.54	81.01
83.41	97.51
88.99	101.7
68.57	96.19
69.8	106.33
219.89	115.36
97.61	82.82
114.89	77.09
159.2	89.88
79.51	87.39
138.41	83.22
100.76	81.39
140.31	83.37
144.27	81.78
82.47	78.29
129.2	82.42
153.13	81.8
242.78	87.38
201.19	98.66
166.16	86.05
102.78	82.28
115.46	96.65
116.21	94.12
101.82	78.14
115.1	89.5
109.88	98.35
125.7	89.01
150.94	98.16
259.95	100.63
107.67	101.97
110.61	75.62
156.53	85.8
115.44	94.89
173.5	92.73
151.75	91.72
126.4	86.92
146.47	93.1
143.12	83.52
164.86	93.92
116.68	96.6
109.96	96.33
112.32	87.77
164.07	86.89
76.01	86.57
83.29	88.06
117.23	96.88
120.63	84.73
176.82	80.92
242.9	94.37
287.89	83.08
133.29	78.23
59.02	111.21
48.63	100.81
41.91	102.24
63.31	100
60.8	85.54
70.18	103.18
63.94	96.21
111.51	105.89
76.69	99.8
73.55	97.53
86.66	104.54
47.49	106.23
53.54	95.16
58.49	111.45
47.89	97.66
55.95	111.38
40.11	107.28
62.12	103.32
88.85	100.27
63.58	83.4
118.18	78.21
104.12	82.43
43.77	81.21
44.66	82.5
60.49	63.84
56.49	63.93
42.78	82.34
75.4	70.03
55.48	82.48
66.51	69.07
81.32	74.04
79.34	79.46
96.69	75.09
45.78	79.62
77.91	70.78
61.78	71.65
96.71	76.97
53.65	70.59
93.57	74.04
57.43	66.79
151.26	111.69
88.35	113.73
100.82	101.84
115.32	114.81
79.85	96.32
45.18	88.31
53.08	88.08
50.23	106.43
63.8	95.48
33.06	86.21
59.51	100.68
66.32	83.43
94.49	87.89
66.28	92.17
56.58	88.31
34.49	82.38
53.72	88.29
58.63	89.73
51.15	91.99
56.54	87.03
75.46	101.25
105.14	110.05
91.75	117.14
130.45	102.88
81.69	103.47
114.15	85.42
44.26	86.1
47.91	88.35
62.82	101.31
48.14	93.82
45.55	84.23
83.02	83.2
66.09	95.87
51.75	90.63
79.86	94.82
53.12	95.36
52.12	103.93
135.14	95.27
171.86	102.71
195.78	103.22
129	120.41
103.54	118.77
110.95	137.37
237.31	116.35
189.85	83.27
86.71	92.08
125.78	78.54
76.47	92.48
133.98	96.23
69.11	94.33
78.8	86.24
283.47	57
102.22	103.77
237	87.19
144.67	85.21
273.82	88.19
163.02	89.5
206.87	66.78
60.76	73.45
55.58	73.59	P5
69.8	78.91
129.02	86.13
185.02	75.49
71.47	87.84
47.96	65.39	P4
58.11	81.57
113.07	68.87
83.04	101.38
57.35	101.66
49.71	115.55
46.98	105.72
50.55	113.41
90.53	114.79
107.73	104.28
119.76	101.83
84.71	103.9
84.78	114.55
96.27	94.14
58.09	95.62
63.91	133.97

## Sheet: Fig 3A
Time(Days)	12mer	10mer	P1	P2	P3	P4	P5	DMSO
3		1		1	1	1		1
3								1
4	1	1		1		1		1
4		1				1		1
6	1	1	1	1	1	1	1	1
6		1	1	1	1		1	1
6		1	1	1				1
6			1	1				1
6			1					1
6								1
7	1	1	1	1	1	1	1	1
7		1		1			1	1
7		1						1
7								1
7								1
8	1	1	1	1	1	1	1	1
8	1	1		1	1	1	1	1
8				1				1
8								1
8								1
10	1	1	1	1	1	1	1	1
10	1	1	1	1	1	1	1	1
10	1	1		1	1	1	1	1
10	1	1		1	1	1	1	1
10		1		1	1		1	1
10		1			1		1	1
10							1	1
11	1	1	1	1	1	1	1	1
11	1	1	1	1	1	1	1	1
11	1	1	0	1	1	1	1	1
11	1	1	0	1	1	1	1
11	0	1	0	0	1	0	1
11	0	1	0	0	0	0	1
11	0	0	0	0	0	0	0
11	0	0	0	0	0	0	0
11	0	0	0	0	0	0	0
11	0	0	0	0	0	0	0
11	0	0	0	0	0	0	0
11	0	0	0	0	0	0	0
11	0		0	0	0	0	0
11	0		0	0	0	0	0
11	0		0		0	0	0
11	0		0		0	0	0
11	0		0		0	0	0
11	0		0		0	0
11	0		0			0
11	0		0
11	0		0

## Sheet: Fig 3B
DMSO	EntV	12aa	10aa	P1	P2	P3	P4	P5	Fluc
84.91	41.03	34.04	39.13	55.88	31.43	40.54	38.46	29.79	19.05
84.78		36.36	67.57	31.91	61.76	27.03	20	66.67	30.12
63.64	57.5	20.59	48.48	27.03	52	16.67	30.77	29.41
	23.08	11.54	41.67	12	64.71	27.59	31.82	76.47	34.15

## Sheet: Fig 3C
DMSO	EntV	12aa	10aa	P1	P2	P3	P4	P5	efg1Δ/Δ cph1Δ/Δ
100	69.35	67.96	88.22	57.46	63.22	62.2	59.21	62.72	8.72
100.02	84.9	76.65	91.35	79.64	79.97	84.86	78.74	92.87	18.02
99.97	84.38	74.5	84.88	70.08	76.17	77.18	73.94	77.64	11.56

## Sheet: Fig 3D
DMSO	EntV	12aa	10aa	P1	P2	P3	P4	P5	Fluc
73.17	54.69	45.31	55.21	36.11	40.82	36.67	26.92	59.71	31.45
63.64	42.5	47.06	61.45	54.43	48.65	48.65	36.59	57.93	27.62
68.27	66.89	51.16	60.82	44.23	52.63	53.85	38.6	66.41	18.68
62.32	56.63		66.15	49.25	64.03	46.67	28.95	60.15	23.53

## Sheet: Fig 4A
DMSO	12aa	10aa	P1	P4
28.6336	16.8087	25.0916	23.2873	11.3902
36.9711	9.7352	28.3539	25.2658	20.1749
31.9716	7.14465	33.0504	4.88656	5.66929
36.9619	17.0983	51.0391	22.4002	13.0191
36.88	9.92362	76.0577	15.343	17.6776
82.9617	19.1232	29.7237	24.3792	23.07
29.8033	5.48254	30.4176	19.9597	17.6302
47.5035	14.6841	25.8707	25.1903	6.33964
36.382

## Sheet: Fig 4B
P1	P4	10aa	12aa	DMSO
1.59135	4.55213	2.39105	3.3687	4.96782
2.03179	0.136095	11.3561	0.301867	7.65975
0.764726	1.80322	2.02575	0.28298	5.2235
2.2211	0.685489	11.5069	0.530387	7.37848
1.48512	1.54295	1.52502	0	13.0263
0.932647	0	2.35645	0	11.4383
1.03226	0.433077	5.81311	0.303695	5.02987
0.881365	2.37571	5.5018	0.226655	14.2575
				8.99394

[truncated: 14 more sheets: Fig 5A, Fig 5B, Fig 5C, Fig 6A Kidney, Sheet1, Fig 6A Liver, SFig 1 Biorep 2, SFig 1 Biorep 3, SFig 2 Biorep 2, SFig 2 Biorep 3, SFig 2 Biorep 4, Fig S3A, Fig S3B, Fig S3C]
